# Supplementary material for: Osteonecrosis of the Femoral Head: A Multidisciplinary Approach in Diagnostic Accuracy
Source: Diagnostics (Basel). 2022 Jul 16;12(7):1731. doi: 10.3390/diagnostics12071731 (PMC9324583; doi:10.3390/diagnostics12071731)
Supplement: Supplementary file 1 [file diagnostics-12-01731-s001.zip]

Archive with 1 entries (1 files):
- diagnostics-1776802-supplementary.pdf
